# Supplementary material for: Effect of γ-tocopherol supplementation on premenstrual symptoms and natriuresis: a randomized, double-blind, placebo-controlled study
Source: BMC Complement Med Ther. 2023 Apr 28;23:136. doi: 10.1186/s12906-023-03962-5 (PMC10148532; doi:10.1186/s12906-023-03962-5)
Supplement: Supplementary file 3 — Additional file 3: Supplementary Table 1. 95% confidence interval (CI) of mean differences, P values, and power. [file 12906_2023_3962_MOESM3_ESM.xlsx]

## Sheet: Sheet1
	Supplementary Table 1: 95% confidence interval (CI) of mean differences, P values, and power
	a) Efficacy analysis (25 participants)
			In the mornings of E-D2/ 24 h						In the mornings of E-D3/ 48 h
			Mean	95% CI		P value	Power		Mean	95% CI		P value	Power
				Lower	Upper					Lower	Upper
	Follicular phase vs. luteal phase (placebo intake)
		VAS for swelling of the legs	-10.8	-19.7	-1.9	0.019	-		-5.6	-15	3.8	0.23	0.219
		VAS for heavy legs	-7.9	-16.2	0.4	0.062	0.462		-3.3	-12.6	6.1	0.477	0.107
		VAS for fatigue	-8.7	-18.4	0.9	0.075	0.431		-6.5	-15.9	3	0.17	0.274
		VAS for irritability/anger	-5.5	-12	1.1	0.097	0.381		-6	-12.9	0.9	0.087	0.402
		Thigh circumference	-0.5	-1	0.1	0.11	0.357		-0.2	-0.8	0.3	0.365	0.144
		Urinary sodium excretion	4.5	-12.3	21.3	0.587	0.083		15.5	-11.6	42.6	0.25	0.205
		Urine volume	27.7	-146.5	202	0.746	0.061		116	-114.3	346.3	0.309	0.17
	γ-Toc intake vs. placebo intake
		VAS for swelling of the legs	-10.8	-19.5	-2	0.019	-		-8.3	-15.5	-1.2	0.025	-
		VAS for heavy legs	-11.6	-18.9	-4.4	0.003	-		-7.2	-15	0.6	0.068	0.463
		VAS for fatigue	-9	-15.8	-2.1	0.013	-		-9.6	-15.7	-3.5	0.004	-
		VAS for irritability/anger	-4.4	-10.2	1.4	0.128	0.347		-5.1	-9.7	-0.4	0.033	-
		Thigh circumference	-0.6	-1.1	-0.1	0.012	-		-0.7	-1.3	-0.1	0.02	-
		Urinary sodium excretion	10.6	-0.1	21.4	0.052	0.554		7.6	-13.5	28.7	0.464	0.138
		Urine volume	17.8	-89.5	125.2	0.734	0.083		2.3	-187.7	192.2	0.981	0.056
	b) Individuals whose cumulative urinary sodium excretion after 24 h was lower in the luteal phase than in the follicular phase (17 participants)
			24 h						48 h
			Mean	95% CI		P value	Power		Mean	95% CI		P value	Power
				Lower	Upper					Lower	Upper
	Follicular phase vs. luteal phase (placebo intake)
		Urinary sodium excretion	25.7	12.1	39.2	0.001	-		48.5	28.2	68.7	< 0.001	-
		Urine volume	194.6	11	378.1	0.039	-		291.5	30.7	552.2	0.031	-
	γ-Toc intake vs. placebo intake
		Urinary sodium excretion	13.1	1.8	24.3	0.026	-		5.5	-18.2	29.2	0.6301	0.125
		Urine volume	34	-97.9	166	0.591	0.133		-74.3	-272.1	123.6	0.436	0.051
